# Supplementary material for: Vitamin D Supplementation and Its Impact on Mortality and Cardiovascular Outcomes: Systematic Review and Meta-Analysis of 80 Randomized Clinical Trials
Source: Nutrients. 2023 Apr 7;15(8):1810. doi: 10.3390/nu15081810 (PMC10146299; doi:10.3390/nu15081810)
Supplement: Supplementary file 1 [file nutrients-15-01810-s001.zip]

Archive with 1 entries (1 files):
- nutrients-2301270-supplementary.pdf
